# Supplementary material for: Association of Oxidative Stress Biomarkers with Metabolic Parameters in Dairy Goats During the Periparturient Period
Source: Metabolites. 2025 Dec 11;15(12):790. doi: 10.3390/metabo15120790 (PMC12734880; doi:10.3390/metabo15120790)
Supplement: Supplementary file 1 [file metabolites-15-00790-s001.zip]

Archive with 1 entries (1 files):
- metabolites-3431763-supplementary.pdf
